# Supplementary material for: Clinical and Morphological Features of ER-Positive HER2-Negative Breast Tumors with PIK3CA Mutations in Russian Patients
Source: Cancers (Basel). 2025 May 30;17(11):1833. doi: 10.3390/cancers17111833 (PMC12153798; doi:10.3390/cancers17111833)
Supplement: Supplementary file 1 [file cancers-17-01833-s001.zip]

Archive with 1 entries (1 files):
- cancers-3655943-supplementary.pdf
